# Supplementary material for: Using machine learning to predict health-related quality of life outcomes in patients with low grade glioma, meningioma, and acoustic neuroma
Source: PLoS One. 2022 May 4;17(5):e0267931. doi: 10.1371/journal.pone.0267931 (PMC9067699; doi:10.1371/journal.pone.0267931)
Supplement: S1 Dataset — (CSV) [file pone.0267931.s002.csv]

Age	Study Site	Gender	Relationship Status	Tumour Lateralisation	Histological Diagnosis	Histological Grade v2	Max Diameter	Extent of Resection	Radiotherapy	Chemotherapy	Seizure History	Global	Dysp	Insom	Const	Financial	Fatigue	NauseaVom	Pain	Diarrhoea	Appetite
70	2	2	5	1	1	1	1.7	4	2	2	2	1	1	1	0	0	1	1	1	1	0
74	2	1	1	1	2	1	2.2	4	2	2	2	1	1	1	0	0	1	0	1	0	0
28	1	1	4	2	5	2	4.8	4	2	2	1	0	0	1	0	0	0	0	0	0	0
30	1	2	1	2	1	1	1.5	4	2	2	2	0	0	0	1	0	1	1	1	1	0
24	1	1	4	1	3	2	3.0	3	2	2	1	0	1	1	0	1	1	1	1	0	1
23	1	1	4	1	1	1	2.4	4	2	2	2	0	0	0	0	0	1	0	0	0	0
40	2	1	4	2	3	2	3.6	2	2	2	1	1	0	1	0	1	1	1	0	0	0
41	2	2	1	1	2	1	6.0	3	2	2	1	1	0	1	0	0	1	0	0	0	1
46	2	2	4	1	2	1	2.2	3	2	2	2	1	0	1	1	0	1	0	0	0	0
46	2	2	4	1	8	1	2.0	4	2	2	1	1	0	1	0	1	1	1	1	0	0
35	1	2	4	3	3	2	6.2	3	1	2	2	0	0	0	0	1	0	0	0	0	0
53	2	2	1	1	1	1	1.5	4	2	2	2	1	0	1	0	1	1	1	1	1	1
63	1	2	5	1	2	1	2.5	4	2	2	2	0	0	0	0	0	0	0	0	0	0
44	1	1	3	1	5	2	3.6	3	1	2	1	0	0	0	0	1	1	0	0	0	0
76	1	1	4	2	2	2	5.4	3	2	2	2	1	0	0	0	0	0	0	0	0	0
52	1	2	5	2	1	1	2.5	4	2	2	2	0	1	0	0	0	1	0	1	0	1
53	1	2	4	1	4	2	4.7	3	2	2	2	1	1	1	0	1	1	0	1	0	1
37	1	1	1	1	3	2	5.8	3	1	2	1	0	0	1	0	0	1	1	1	0	0
24	1	1	4	1	3	2	3.0	3	2	2	1	0	1	1	0	1	1	1	1	0	1
40	1	1	1	2	3	2	6.0	1	2	2	1	0	0	0	0	0	1	0	0	0	0
68	1	2	1	2	1	1	2.7	4	2	2	2	0	0	0	0	0	0	0	0	1	0
51	1	2	1	1	4	2	4.5	4	2	2	1	0	0	1	1	1	1	1	0	0	0
72	2	2	1	1	2	1	2.4	3	2	2	2	0	1	0	0	1	1	1	1	1	1
52	1	2	1	2	2	1	3.4	3	2	2	2	0	0	0	0	0	1	0	1	0	0
47	1	2	4	3	2	1	3.0	3	1	1	2	1	1	1	1	0	1	1	1	1	1
45	2	2	1	1	1	1	1.2	4	1	2	1	1	0	1	0	1	1	1	0	0	1
49	1	1	1	2	3	2	3.5	3	2	2	1	1	0	0	0	0	1	1	1	0	0
64	1	1	1	2	1	1	3.3	4	2	2	2	1	1	1	0	0	1	0	1	0	0
31	1	1	2	2	4	2	1.7	1	1	2	1	0	1	1	0	1	1	0	0	0	0
55	1	1	1	1	3	2	3.0	2	1	2	2	1	1	1	0	1	1	0	0	0	0
52	2	1	1	2	1	1	4.0	4	2	2	2	0	0	1	0	0	0	0	0	0	0
69	2	2	1	3	2	1	5.8	4	2	2	2	0	1	0	0	0	1	0	1	0	0
32	1	1	1	1	8	2	4.0	3	2	2	2	0	0	1	0	0	1	0	0	0	0
70	1	2	4	2	2	1	1.8	4	2	2	2	0	0	1	1	0	1	0	1	0	0
76	2	2	1	1	2	1	6.5	3	2	2	1	0	0	1	0	0	1	0	1	0	0
74	2	2	6	1	2	1	4.0	4	2	2	2	1	1	1	1	0	1	0	0	0	0
59	1	2	1	2	2	1	5.0	4	2	2	2	0	1	0	0	0	1	1	1	0	0
24	1	1	4	2	4	2	3.5	3	2	2	1	0	0	0	0	0	1	0	0	0	0
60	2	2	1	2	2	1	2.8	4	2	2	2	1	0	1	1	1	1	1	0	0	1
64	2	2	5	2	2	1	2.4	4	2	2	1	1	0	0	0	0	1	0	1	0	0
53	1	1	1	3	2	1	5.0	4	2	2	1	0	0	1	0	0	1	0	0	0	0
32	2	1	2	1	1	1	4.0	4	2	2	2	0	0	0	0	1	0	0	0	0	0
70	1	2	1	2	1	1	1.6	4	2	2	2	1	1	0	0	0	1	0	1	0	1
48	2	2	1	2	2	1	2.7	4	2	2	2	0	0	1	0	1	1	0	1	0	0
56	1	2	1	1	2	1	5.8	3	2	2	1	1	0	0	1	1	1	1	1	0	0
35	2	2	1	1	2	1	3.9	3	2	2	2	0	0	0	0	0	0	0	0	1	0
57	2	2	2	2	2	1	2.5	4	2	2	2	0	0	0	1	0	1	0	1	0	0
57	2	1	1	2	1	1	2.8	4	2	2	2	0	0	1	0	0	1	1	1	0	0
44	1	2	4	2	2	1	5.1	4	2	2	2	0	0	1	0	0	1	0	0	1	0
76	1	2	1	2	2	1	1.9	3	2	2	2	0	1	1	1	0	1	0	0	0	1
32	2	1	1	1	8	2	4.5	4	2	2	1	0	0	1	0	0	1	0	0	0	0
53	1	1	1	1	2	1	1.2	4	2	2	2	0	0	1	0	0	0	0	1	0	0
30	1	1	2	1	4	2	4.8	3	2	2	1	0	1	0	0	1	1	1	1	0	1
57	2	2	2	2	2	1	2.5	4	2	2	2	0	0	0	1	0	1	0	1	0	0
44	1	2	1	3	2	1	3.1	4	2	2	2	0	0	0	0	0	0	0	1	0	0
51	1	1	1	2	2	1	1.8	4	2	2	2	1	0	1	0	1	1	1	1	0	1
67	2	2	1	1	2	1	2.6	4	2	2	2	1	0	0	0	0	0	1	0	0	1
56	2	2	1	1	2	1	3.5	4	2	2	2	0	0	1	0	0	1	1	0	0	1
38	1	2	2	1	2	1	2.2	4	2	2	2	0	0	1	0	0	0	0	0	0	0
68	1	1	2	2	2	1	2.1	4	2	2	2	0	0	1	0	0	0	0	1	1	0
42	1	1	1	1	3	2	2.5	3	1	1	1	0	0	0	0	0	1	0	0	1	0
57	2	1	1	2	1	1	3.0	4	2	2	2	0	0	1	0	0	0	0	0	0	0
30	1	2	1	2	1	1	2.2	4	2	2	1	0	0	1	0	0	1	1	0	0	0
57	1	1	4	2	1	1	3.2	4	2	2	2	1	0	1	0	1	1	0	1	0	1
74	2	2	1	2	2	1	1.7	4	2	2	2	1	1	1	1	0	1	0	1	0	0
46	2	2	1	1	2	1	0.7	3	2	2	2	0	0	1	0	0	1	0	1	0	0
56	2	2	2	3	2	1	2.1	4	2	2	2	0	0	0	0	1	1	0	0	0	0
65	1	2	4	3	2	1	1.4	3	1	2	1	0	0	0	0	0	1	0	1	0	1
50	1	2	1	1	2	1	2.9	2	2	2	2	0	0	0	0	0	1	0	1	0	0
36	2	2	5	1	1	1	1.3	4	2	2	2	1	0	0	0	1	1	0	0	0	0
67	2	2	4	1	2	1	1.6	4	2	2	2	0	0	1	0	0	1	1	0	0	0
54	2	2	1	2	2	1	3.0	4	2	2	1	0	0	1	0	1	1	0	0	0	0
54	2	2	1	1	2	1	2.1	3	2	2	2	0	0	1	0	0	0	0	0	0	0
57	1	2	1	1	2	1	0.7	4	2	2	2	0	0	1	0	0	1	1	0	0	0
22	1	1	4	2	5	2	3.0	4	2	2	2	0	0	0	0	0	1	0	0	0	0
51	2	2	1	3	2	1	3.8	4	2	2	2	0	1	0	0	0	1	0	0	0	0
54	2	1	4	1	2	1	4.2	3	2	2	2	0	0	1	0	1	1	0	1	0	0
53	1	2	5	2	2	1	1.5	4	2	2	2	0	1	1	0	0	0	0	1	0	0
64	1	1	1	2	1	1	9.0	4	2	2	2	0	0	0	0	0	0	0	0	0	0
58	1	2	2	2	2	1	1.9	4	2	2	2	0	0	0	0	0	0	0	0	0	0
55	1	1	4	1	1	1	2.7	3	2	2	2	1	0	1	0	0	1	0	1	1	0
41	1	2	1	1	1	1	2.1	4	2	2	1	0	0	0	0	0	1	1	1	0	0
36	2	2	1	1	3	2	2.0	1	2	2	2	0	0	0	0	0	1	0	0	0	0
26	2	2	2	1	4	2	1.5	4	2	2	1	0	0	0	0	0	1	0	0	0	0
31	1	1	4	1	3	2	3.6	1	2	2	1	1	0	1	0	0	0	0	0	0	1
60	1	1	1	2	1	1	3.0	3	2	2	1	1	0	1	0	1	1	1	1	0	1
37	2	1	2	2	1	1	0.8	4	2	2	2	0	0	1	0	0	1	0	0	0	0
61	1	1	1	1	1	1	2.0	4	2	2	2	0	0	0	0	0	0	0	0	0	0
69	1	2	1	1	2	1	2.5	4	2	2	2	0	0	0	0	0	1	0	0	1	1
57	2	2	1	1	1	1	1.4	4	2	2	2	0	0	0	0	0	1	0	0	0	0
41	2	2	5	1	1	1	2.0	4	2	2	2	0	0	0	0	0	0	0	0	0	0
73	1	2	5	2	3	2	4.2	1	1	2	1	0	1	0	1	1	1	1	1	0	1
60	1	2	1	1	1	1	2.0	4	2	2	2	1	1	0	1	1	1	1	1	0	1
64	2	1	1	1	2	1	2.8	3	2	2	2	0	0	1	0	0	0	0	0	0	0
56	1	1	1	2	2	1	3.1	3	2	2	2	0	0	1	0	1	1	0	0	0	0
64	1	2	5	1	1	1	3.1	4	2	2	2	0	1	0	0	0	1	0	1	0	0
65	1	2	1	2	2	1	2.0	3	2	2	2	1	1	1	1	1	1	1	1	0	0
59	1	2	1	2	1	1	1.1	4	2	2	2	0	0	0	0	0	1	0	1	0	0
53	1	2	1	1	4	2	5.0	4	2	2	2	0	0	1	0	1	1	1	1	0	0
27	2	2	2	1	1	1	2.3	4	2	2	2	0	0	1	0	0	0	0	0	0	0
54	1	2	5	2	2	1	2.0	4	2	2	2	1	1	1	0	1	1	1	1	0	0
24	2	1	4	2	1	1	1.3	4	2	2	2	0	0	1	0	0	1	0	1	0	1
65	1	2	5	1	2	1	1.6	4	2	2	1	0	1	0	0	1	1	0	1	0	1
59	1	1	1	2	1	1	1.1	4	2	2	2	0	0	1	0	0	0	0	0	0	0
67	1	2	1	1	2	1	3.8	4	2	2	1	0	1	0	0	0	1	0	0	0	0
63	1	2	4	2	1	1	1.5	4	1	2	2	0	0	0	0	0	1	0	0	0	0
48	1	1	5	1	2	1	1.9	4	2	2	2	1	0	1	0	1	1	1	1	0	0
55	2	2	4	2	2	1	1.5	4	2	2	2	0	0	0	0	0	0	0	0	0	0
49	1	2	5	1	2	1	5.5	4	2	2	2	0	0	0	0	0	0	0	1	0	0
58	2	1	1	2	1	1	1.3	4	2	2	2	0	0	1	0	0	0	0	0	0	0
59	2	2	1	3	2	1	1.9	4	2	2	2	0	0	0	0	1	0	0	0	0	0
73	1	2	1	1	1	1	2.1	3	2	2	1	1	1	1	0	0	1	0	1	0	0
70	2	2	1	1	2	1	2.4	3	2	2	2	0	1	1	0	0	1	1	1	0	1
64	1	2	1	3	2	1	3.2	3	2	2	2	0	0	1	0	0	1	0	0	0	0
38	1	1	1	1	3	2	1.7	1	2	2	2	1	0	1	0	1	0	1	1	0	1
33	2	2	1	2	2	1	2.6	4	2	2	2	0	0	0	0	0	1	0	1	0	0
72	1	2	6	3	2	1	3.0	4	2	2	3	0	0	0	0	1	1	0	0	0	1
37	2	1	1	1	3	2	2.3	4	2	2	1	0	0	1	0	0	0	0	0	0	0
57	1	1	4	2	1	1	2.3	4	2	2	2	0	0	1	0	0	0	0	0	0	0
51	1	1	2	1	2	2	3.5	2	2	2	1	0	1	1	1	1	1	1	1	0	1
29	2	2	2	2	3	2	2.2	1	2	2	2	1	0	0	0	0	0	0	0	0	0
59	2	2	2	2	1	1	1.4	4	2	2	2	0	0	1	0	0	0	0	0	0	0
73	1	1	3	1	3	1	3.6	1	1	1	2	0	1	0	1	0	1	1	1	0	0
65	1	2	4	2	2	1	5.8	4	2	2	2	0	1	1	0	1	1	1	1	0	0
25	1	2	4	1	3	2	3.6	4	2	2	2	0	0	1	0	0	1	0	0	0	0
71	2	1	1	2	2	1	3.2	2	1	2	2	0	0	0	0	0	1	1	1	0	0
55	1	2	1	3	2	2	4.1	4	2	2	2	0	0	1	0	0	1	1	1	0	1
50	2	1	1	2	1	1	0.9	4	2	2	2	0	0	0	0	0	0	0	0	0	0
49	2	2	1	2	2	2	2.3	4	2	2	2	0	0	1	0	0	1	1	1	0	0
45	1	2	1	1	2	1	3.1	3	2	2	2	0	0	1	0	0	0	0	0	0	0
61	2	2	1	1	2	1	3.2	4	2	2	1	0	0	1	0	0	0	0	0	0	0
66	2	1	1	2	1	1	1.6	4	2	1	2	0	0	0	0	0	0	0	0	0	0
53	1	2	3	2	1	1	1.9	4	2	2	2	1	1	0	0	1	1	0	1	0	0
56	1	2	1	3	3	2	4.1	4	2	2	2	1	1	1	1	0	1	1	1	1	1
49	1	2	6	1	2	1	2.5	4	2	2	2	1	1	0	0	0	1	0	1	0	0
32	1	2	1	2	5	2	5.9	1	1	2	1	0	0	1	0	0	0	0	0	0	0
64	1	2	1	2	2	1	1.6	3	2	2	2	0	0	1	0	0	0	0	0	0	0
34	1	1	4	1	3	2	3.7	2	1	2	1	1	1	1	0	1	1	0	1	0	0
53	1	2	2	2	2	1	3.5	4	2	2	2	0	1	1	0	0	1	1	1	0	0
53	2	1	6	2	2	1	3.9	4	2	2	2	0	0	0	0	0	0	0	0	0	0
71	2	1	1	1	3	2	3.7	1	1	2	1	0	0	0	1	0	1	0	1	0	0
33	2	2	1	1	1	1	3.3	3	2	2	2	1	1	0	0	0	1	0	1	1	1
42	2	2	1	1	4	2	4.0	4	2	2	1	0	0	1	0	0	0	0	0	0	0
61	2	2	1	2	2	1	2.5	4	2	2	2	0	1	0	0	0	1	0	1	0	0
70	2	2	1	1	2	1	1.7	4	2	2	2	0	0	0	0	0	0	0	0	0	0
48	1	2	5	1	2	1	5.5	4	2	2	2	0	0	1	0	1	0	0	0	0	0
62	1	2	2	1	3	2	3.5	3	2	2	1	0	0	0	1	0	1	0	1	0	0
54	1	2	4	2	4	2	3.4	1	1	2	1	0	0	0	0	0	1	0	0	0	0
58	2	2	2	3	2	1	2.1	4	2	2	2	1	0	0	0	0	1	0	0	0	0
42	1	1	4	2	8	2	6.1	3	1	1	1	0	1	0	0	1	1	1	1	0	0
36	2	2	1	1	2	1	6.5	3	2	2	1	0	0	0	0	0	0	0	0	0	0
58	1	1	4	2	1	1	0.5	4	2	2	2	1	1	1	0	0	0	0	1	0	0
38	1	1	1	1	3	2	7.0	2	1	2	1	0	0	0	0	0	1	0	0	0	0
50	2	2	1	2	2	1	1.8	4	2	2	2	0	1	1	0	0	1	0	1	0	1
58	2	2	2	2	2	1	3.7	4	2	2	2	1	1	0	0	1	1	0	0	0	0
39	2	2	2	1	1	1	3.6	4	2	2	2	0	0	1	0	0	1	0	0	0	0
64	1	2	5	3	2	1	3.4	4	2	2	2	0	0	0	0	0	0	0	0	0	0
44	2	2	2	1	1	1	1.6	4	2	2	2	1	0	1	0	0	1	0	1	0	1
77	2	2	1	3	2	1	2.0	3	2	2	2	1	0	0	0	0	1	0	1	0	0
26	1	1	4	2	3	2	6.6	3	1	1	2	0	0	0	0	1	1	0	0	0	0
33	2	2	1	1	2	1	1.2	4	2	2	2	0	0	1	0	1	1	0	1	0	0
37	1	2	4	1	2	1	2.5	4	2	2	2	1	0	1	0	0	1	0	0	0	0
66	1	2	4	3	2	2	7.3	4	2	2	2	0	0	0	0	0	0	0	0	0	0
37	1	1	2	2	3	2	4.6	3	2	2	1	0	0	1	0	0	1	0	0	0	0
56	1	2	1	1	2	1	2.0	4	2	2	1	0	0	1	0	0	1	0	0	0	0
68	2	2	1	1	2	1	2.0	4	2	2	2	0	0	1	0	0	0	0	0	0	0
63	2	2	1	1	1	1	1.6	4	2	2	2	1	0	1	0	1	1	0	0	0	0
31	1	2	4	1	1	1	3.3	4	2	2	1	0	0	1	0	0	0	0	0	0	0
40	1	2	1	1	2	1	3.6	4	2	2	2	0	1	0	0	0	0	0	0	0	0
48	1	1	1	2	3	2	10.0	4	1	2	2	0	0	1	0	0	1	0	0	0	0
53	2	1	6	2	2	1	3.9	4	2	2	2	0	0	0	0	0	0	0	0	0	0
52	2	2	5	1	2	1	2.1	4	2	2	2	0	0	1	0	0	0	0	0	1	0
39	2	2	1	2	1	1	1.5	4	2	2	2	0	0	0	0	0	1	0	0	0	0
23	1	1	4	2	3	2	0.4	4	2	2	1	0	0	0	0	1	0	0	1	0	0
79	2	2	1	2	2	1	5.2	4	2	2	2	0	0	0	0	0	1	1	1	0	0
27	1	2	2	2	1	1	3.9	4	2	2	2	0	0	1	0	1	1	1	1	0	0
62	1	2	2	1	3	2	3.5	3	2	2	1	0	0	0	1	0	1	0	1	0	0
54	1	2	4	2	2	1	3.7	4	2	2	2	1	0	1	0	0	0	0	0	0	1
32	1	2	4	1	2	1	6.6	4	2	2	2	0	0	1	0	1	1	0	0	0	0
70	1	2	5	2	2	1	2.6	4	2	2	2	0	1	1	0	0	0	0	0	1	0
56	2	1	1	2	1	1	1.2	4	2	2	2	0	0	1	0	1	1	0	0	0	0
60	1	1	1	1	5	2	5.3	1	1	2	1	1	0	0	1	0	1	0	1	0	0
68	1	2	3	1	2	1	5.6	4	2	2	2	0	0	1	0	0	1	0	0	0	0
48	2	1	1	2	1	1	1.9	4	1	2	2	0	0	1	0	0	1	0	0	0	0
45	2	2	1	2	2	1	3.7	4	2	1	2	1	0	0	0	0	1	1	1	0	1
41	1	2	4	2	2	1	4.6	4	2	2	1	0	0	0	0	0	1	0	0	0	0
70	2	1	1	1	2	1	7.0	4	2	2	2	0	0	1	0	0	1	0	1	0	0
57	2	1	2	2	1	1	1.2	4	2	2	2	0	0	1	0	0	0	0	0	0	0
31	1	2	2	1	2	1	1.5	4	2	2	2	1	0	0	0	0	0	0	0	0	0
19	2	2	4	1	1	1	1.0	4	2	2	2	0	0	0	0	0	1	0	0	0	0
60	2	2	1	1	2	1	2.5	4	2	2	2	0	0	0	1	1	1	0	1	0	1
56	2	1	1	2	2	1	1.7	4	2	2	2	1	1	0	0	0	1	1	1	0	1
63	2	2	5	2	2	1	4.0	4	2	2	1	0	1	0	1	0	1	0	1	0	1
48	2	2	1	1	2	1	0.7	3	1	2	2	0	0	1	0	0	1	0	1	0	0
34	1	2	1	2	1	1	3.9	4	2	2	2	0	1	0	1	0	1	0	0	0	0
49	1	2	2	1	2	2	1.9	4	2	2	1	0	0	0	0	1	1	1	0	0	0
24	1	2	4	1	3	2	3.6	4	2	2	2	0	0	0	0	0	1	0	0	0	0
65	1	2	5	1	2	1	3.2	4	2	2	2	1	1	0	0	1	1	1	1	0	1
54	2	2	1	1	2	1	1.7	4	2	2	2	1	0	1	1	1	1	1	1	0	0
45	2	1	1	2	5	2	3.8	4	2	2	1	0	0	1	0	0	0	0	0	0	0
72	2	1	1	1	1	1	2.9	4	2	2	2	0	0	0	0	0	1	0	0	0	0
44	2	1	1	3	2	1	5.0	4	2	2	1	0	0	1	0	1	0	0	0	0	0
22	1	1	4	2	3	2	3.9	1	2	2	1	0	1	0	0	1	1	1	1	0	0
47	2	1	1	2	1	1	4.1	3	2	2	2	0	0	1	0	1	1	0	0	0	0
67	2	2	1	1	2	1	5.6	4	2	2	1	0	0	1	0	0	0	0	0	0	0
63	2	1	1	2	1	1	2.0	4	2	2	2	0	1	1	0	0	1	0	1	0	0
65	1	2	1	1	2	1	1.6	4	2	2	2	1	1	0	0	1	1	0	1	1	0
23	1	2	3	2	4	2	2.4	4	2	2	2	0	0	0	1	0	1	0	1	0	0
48	2	2	1	2	2	1	2.8	4	2	2	2	0	0	1	0	0	1	0	0	0	0
65	2	2	1	2	1	1	1.8	4	2	2	2	0	0	1	0	1	1	0	0	0	0
67	1	2	1	1	2	1	5.5	4	2	2	2	0	1	1	0	0	1	0	0	0	0
37	2	2	1	1	3	2	3.8	3	2	2	1	1	1	0	0	1	1	1	1	0	0
74	1	2	5	2	2	1	4.8	3	2	2	2	0	0	1	0	0	1	0	0	0	0
33	1	1	4	2	1	1	2.1	4	2	2	2	0	0	0	0	0	0	0	0	0	0
78	1	1	1	1	2	1	5.0	4	2	2	2	1	0	1	0	0	1	0	0	0	0
54	2	2	1	2	2	1	2.9	4	2	2	2	0	0	1	0	0	0	0	0	0	0
75	2	2	1	1	2	1	2.8	4	2	2	2	1	1	1	0	0	1	0	1	0	0
63	2	2	1	2	2	1	1.2	4	2	2	2	1	1	1	1	1	0	1	1	0	0
42	1	1	1	3	2	1	5.0	3	2	2	2	0	0	1	0	1	1	0	1	0	0
48	2	1	1	2	3	2	3.7	2	1	2	1	0	0	0	0	0	0	0	0	0	0
41	1	2	5	2	1	1	3.8	4	2	2	1	1	1	1	1	1	1	0	1	0	0
60	1	1	2	2	2	1	2.2	3	2	2	2	0	0	1	0	0	0	0	0	0	0
25	1	1	4	1	3	2	3.0	3	2	2	1	1	1	0	1	1	1	1	1	0	1
56	2	2	1	2	2	2	2.5	4	2	2	2	0	1	1	0	1	1	0	1	0	0
49	1	2	1	1	2	1	6.0	2	2	2	2	0	0	1	0	1	0	0	0	0	0
42	1	2	4	3	2	1	5.6	3	2	2	2	0	0	1	0	1	1	0	0	0	1
63	2	2	1	3	2	1	2.1	3	2	2	2	0	0	0	0	0	1	1	1	0	1
51	2	1	1	3	2	1	6.0	4	2	2	2	1	0	0	0	0	1	0	0	0	0
58	2	2	1	1	2	1	5.1	4	2	2	2	0	0	1	0	0	0	0	0	0	0
70	1	2	1	1	1	1	2.1	4	1	2	2	1	1	0	1	0	1	0	1	1	1
72	2	2	1	1	2	1	3.1	4	2	2	2	0	0	1	1	0	1	0	0	0	0
42	2	1	1	2	3	2	3.7	2	1	2	1	0	0	1	0	1	1	0	1	0	0
61	2	2	1	2	5	2	5.3	1	1	1	1	1	1	0	0	1	1	1	1	1	0
77	2	1	1	2	3	2	2.7	1	2	2	1	1	1	1	0	0	1	0	0	0	0
53	1	2	2	2	2	1	3.5	4	2	2	2	0	1	1	0	0	1	1	1	0	0
25	1	1	4	1	3	2	3.0	3	2	2	1	0	1	0	0	1	1	0	1	1	1
50	1	2	1	2	2	2	6.4	4	2	2	2	1	0	1	0	0	1	0	1	1	0
44	2	2	1	1	3	2	3.9	1	1	1	1	1	1	1	0	1	1	0	0	0	1
58	1	2	1	2	2	1	4.3	3	2	2	2	1	0	1	0	1	1	0	1	0	0
27	1	2	2	2	3	2	6.3	3	2	2	1	0	1	0	0	0	1	0	0	0	1
29	1	2	2	3	6	2	8.5	3	2	2	2	0	0	0	0	0	1	0	0	0	0
41	1	2	5	1	5	2	2.8	3	2	2	2	0	0	1	0	0	1	0	0	0	0
67	2	2	1	3	2	1	5.1	4	2	2	2	0	1	1	0	0	1	0	1	0	0
61	2	1	1	1	1	1	1.9	4	2	2	2	1	0	1	0	1	1	0	1	0	0
36	1	2	4	1	2	1	6.7	4	2	2	1	0	0	1	0	1	0	0	0	0	0
58	2	2	1	3	2	1	1.6	4	2	2	1	0	0	0	1	0	1	0	0	0	0
41	1	1	1	1	1	1	2.2	3	2	2	2	0	0	0	0	0	0	0	0	0	0
48	1	2	5	2	2	1	1.3	4	2	2	2	0	1	1	0	1	1	1	1	0	1
64	1	2	1	1	5	2	3.9	1	2	2	1	0	1	0	0	0	1	1	1	0	0
50	1	1	4	2	1	1	1.8	4	2	2	2	0	0	1	0	0	1	0	0	0	0
72	2	2	1	2	2	1	1.5	4	2	2	1	1	1	0	1	0	1	1	1	1	0
71	1	1	1	2	1	1	3.9	4	2	2	2	1	0	0	0	0	1	0	1	1	0
68	1	2	5	2	2	1	2.8	4	2	2	2	1	1	1	1	1	1	1	1	1	1
56	2	2	1	2	1	1	1.9	3	2	2	2	0	0	0	0	0	1	0	1	0	0
55	1	2	1	2	1	1	3.4	4	2	2	2	0	0	0	0	1	0	0	0	0	0
27	2	2	1	1	4	2	1.5	4	2	2	1	0	0	0	0	1	1	0	0	0	0
46	2	1	1	2	1	1	2.3	4	2	2	2	0	0	1	0	0	0	0	0	0	0
48	1	2	1	1	1	1	2.6	4	1	2	2	0	0	0	0	0	1	1	1	0	0
80	2	2	1	1	2	1	3.9	4	2	2	2	1	0	0	0	0	1	0	0	0	0
43	2	2	1	3	2	1	2.7	1	1	2	2	0	0	1	1	1	1	0	0	0	0
66	2	2	1	1	2	1	4.0	3	2	2	2	1	1	0	0	0	1	0	1	1	0
57	2	2	4	1	2	1	3.8	4	2	2	2	0	0	0	1	1	1	0	1	1	1
